# Supplementary material for: Assessment of Genetic Variability and Bran Oil Characters of New Developed Restorer Lines of Rice (Oryza sativa L.)
Source: Genes (Basel). 2022 Mar 13;13(3):509. doi: 10.3390/genes13030509 (PMC8951205; doi:10.3390/genes13030509)
Supplement: Supplementary file 1 [file genes-13-00509-s001.zip]

Archive with 1 entries (1 files):
- genes-1593447-supplementary.pdf
